# Supplementary material for: Target discovery screens using pooled shRNA libraries and next-generation sequencing: A model workflow and analytical algorithm
Source: PLoS One. 2018 Jan 31;13(1):e0191570. doi: 10.1371/journal.pone.0191570 (PMC5792015; doi:10.1371/journal.pone.0191570)
Supplement: S1 Table — These hit lists refer to the exemplary hit profile criteria described in Results and Discussion. (XLSX) [file pone.0191570.s005.xlsx]

## Sheet: S1 Table Information
S1 Table	Description	ProFED profile filter settings					resulting number of hits
S1 A	Overlapping hits identified in replicates 1 and 2 of condition a (A673)	parameter A ≤ -3; other filters open					25
S1 B	Overlapping hits identified in replicates 1 and 2 of condition b (HEK293)	parameter B ≤ -3; other filters open					30
S1 C	Primary hits identified in condition a (A673) based on mean counts of replicates 1 and 2	parameter A ≤ -3; other filters open					53
S1 D	Primary hits identified in condition b (HEK293) based on mean counts of replicates 1 and 2	parameter B ≤ -3; other filters open					61
S1 E	Hits specific to condition a (A673), based on mean read counts of replicates 1 and 2	parameter A ≤ -3; parameter B ≥ 0; other filters open					13
S1 F	Hits specific to condition b (HEK293), based on mean read counts of replicates 1 and 2	parameter A ≥ 0; parameter B ≤ -3; other filters open					10
S1 G	Hits specific to condition a (A673), based on mean read counts of replicates 1 and 2	parameter A ≤ -3; parameter C ≤ -3; other filters open					28
S1 H	Hits specific to condition b (HEK293), based on mean read counts of replicates 1 and 2	parameter B ≤ -3; parameter C ≥ 3; other filters open					27
	Data sets were TMM normalized and filtered for shRNAs with ≥50 read counts in ctrl_a/b samples

## Sheet: S1A
Vendor Clone ID	Gene ID	parameter A	parameter B	parameter C	parameter E	ctrl_a_r1	ctrl_a_r2	exp_a_r1	exp_a_r2	ctrl_b_r1	ctrl_b_r2	exp_b_r1	exp_b_r2
		exp_a/ctrl_a	exp_b/ctrl_b	A-B	ctrl_b/ctrl_a
V3LHS_639089|1	CRKRS	-7.06787	-6.78485	-0.283013	-0.599778	223.388	92.6766	1.01703	1.33875	105.78	102.777	1.1595	0.731885
V3LHS_642819|1	DUSP21	-6.19578	-0.266507	-5.92927	-0.711918	270.583	200.301	5.08516	1.33875	66.2459	221.232	48.699	190.29
V2LHS_170521|1	MAPK10	-6.19145	-5.15242	-1.03903	3.21894	115.365	56.8018	1.01703	1.33875	1034.29	568.759	1.1595	43.9131
V3LHS_305148|1	EPHA10	-6.0433	0.013782	-6.05708	-0.848411	348.192	492.282	2.03406	10.71	221.176	245.62	5.7975	465.479
V3LHS_333212|1	MAP4K2	-5.81213	-0.761102	-5.05103	0.398414	357.631	415.55	3.05109	10.71	193.395	825.702	15.0735	586.24
V3LHS_301102|1	SRMS	-5.80068	-0.627256	-5.17343	0.0851887	226.534	149.478	4.06813	2.67751	70.5199	328.364	11.595	246.645
V3LHS_636712|1	EPHB4	-5.73984	-0.428616	-5.31122	0.485212	353.436	344.797	1.01703	12.0488	349.394	627.986	649.32	76.848
V2LHS_170525|1	MAPK13	-5.69284	-0.71158	-4.98126	-0.148622	353.436	502.247	11.1873	5.35502	401.749	370.172	172.765	298.609
V2LHS_88826|1	CDK4	-5.50801	-2.02416	-3.48385	0.27074	205.559	359.745	3.05109	9.37128	160.272	521.725	8.1165	159.551
V2LHS_88027|1	MAST2	-5.17805	-3.56693	-1.61112	0.378059	149.974	289.988	8.13625	4.01626	82.2732	489.498	5.7975	42.4494
V3LHS_302776|1	EPHB3	-4.87302	-6.9817	2.10869	-1.26798	233.876	341.807	18.3066	1.33875	185.916	53.1306	1.1595	0.731885
V3LHS_361195|1	PRKCE	-4.73005	-0.197036	-4.53302	-0.357314	302.046	588.945	8.13625	25.4363	469.064	226.458	206.391	400.341
V3LHS_406997|1	STK19	-4.23359	-1.25128	-2.98231	0.188513	726.798	260.092	45.7664	6.69377	368.626	756.022	6.957	465.479
V3LHS_375015|1	JAK3	-4.20159	-1.57318	-2.62841	0.728082	311.485	335.828	3.05109	32.1301	457.311	614.921	121.747	238.595
V2LHS_64867|1	PKN3	-4.17373	-0.7778	-3.39593	-1.28291	333.509	442.456	12.2044	30.7914	108.985	209.909	166.968	19.029
V3LHS_344626|1	HK2	-4.05818	-0.404703	-3.65348	-0.0809505	271.632	334.832	20.3406	16.0651	227.587	345.784	45.2205	387.899
V3LHS_646358|1	PLK3	-3.96698	-0.506745	-3.46024	0.440345	425.801	342.804	22.3747	26.7751	623.994	418.948	122.907	611.124
V2LHS_58679|1	PHKG1	-3.95772	-0.697814	-3.25991	0.0850871	153.12	306.929	12.2044	17.4038	354.736	133.262	186.679	114.174
V3LHS_635340|1	ERBB2	-3.75207	-0.94267	-2.8094	-0.509881	50.341	275.04	4.06813	20.0813	110.054	118.455	26.6685	92.2176
V2LHS_150477|1	CDK2	-3.66325	0.0908991	-3.75415	-1.79315	498.166	573	16.2725	68.2765	201.943	107.132	17.3925	311.783
V3LHS_332240|1	NME1	-3.37373	-0.509533	-2.8642	-1.56746	799.163	619.837	79.3285	57.5664	267.121	211.651	124.066	212.247
V2LHS_18490|1	KCNH8	-3.33326	-4.11527	0.782007	-0.885601	306.241	1106.14	18.3066	121.827	243.614	520.854	24.3495	19.7609
V2LHS_237454|1	HCK	-3.28072	-1.55094	-1.72979	1.64447	128.999	175.388	15.2555	16.0651	54.4926	897.123	209.869	114.906
V3LHS_341133|1	TSSK4	-3.25858	-1.60868	-1.64991	0.00990898	328.265	176.384	40.6813	12.0488	223.313	284.815	84.6435	81.9712
V3LHS_374312|1	PFKL	-3.23801	1.57458	-4.81259	-2.09119	767.7	1047.34	73.2263	119.149	66.2459	359.72	433.653	835.081

## Sheet: S1B
Vendor Clone ID	Gene ID	parameter A	parameter B	parameter C	parameter E	ctrl_a_r1	ctrl_a_r2	exp_a_r1	exp_a_r2	ctrl_b_r1	ctrl_b_r2	exp_b_r1	exp_b_r2
		exp_a/ctrl_a	exp_b/ctrl_b	A-B	ctrl_b/ctrl_a
V3LHS_311463|1	PLK1	0.208867	-8.72381	8.93268	2.09568	80.7553	251.124	2.03406	381.545	73.7253	1344.81	1.1595	2.19566
V3LHS_301544|1	SPHK1	0.0543711	-8.08032	8.13469	1.06655	299.948	244.148	423.085	141.908	661.391	478.175	3.4785	0.731885
V2LHS_59072|1	PCTK1	-0.539772	-7.3166	6.77682	0.584012	320.924	250.127	201.372	191.442	583.391	272.621	4.638	0.731885
V3LHS_302776|1	EPHB3	-4.87302	-6.9817	2.10869	-1.26798	233.876	341.807	18.3066	1.33875	185.916	53.1306	1.1595	0.731885
V2LHS_113897|1	FLT1	-1.16601	-6.92144	5.75543	2.42251	120.609	242.155	132.214	29.4526	65.1774	1879.6	5.7975	10.2464
V3LHS_639089|1	CRKRS	-7.06787	-6.78485	-0.283013	-0.599778	223.388	92.6766	1.01703	1.33875	105.78	102.777	1.1595	0.731885
V3LHS_356068|1	DLG4	-2.59421	-6.50344	3.90923	-0.645461	292.607	659.698	5.08516	152.618	518.214	90.5833	2.319	4.39131
V3LHS_638791|1	PHKG2	-0.404281	-6.0955	5.69122	0.171272	364.972	194.322	149.504	273.106	122.875	506.918	1.1595	8.05074
V3LHS_637699|1	SBK1	-2.76466	-5.54717	2.78252	-0.375777	501.312	290.985	113.908	2.67751	433.804	176.812	11.595	1.46377
V3LHS_644107|1	NEK10	-0.548134	-5.39077	4.84264	-0.386225	290.509	174.391	209.508	108.439	119.67	236.039	1.1595	7.31885
V3LHS_359186|1	BUB1B	0.367973	-5.33075	5.69873	0.655179	84.9504	332.838	445.46	93.7128	223.313	434.626	4.638	11.7102
V2LHS_170521|1	MAPK10	-6.19145	-5.15242	-1.03903	3.21894	115.365	56.8018	1.01703	1.33875	1034.29	568.759	1.1595	43.9131
V2LHS_17763|1	EPHB2	-4.10929	-5.09103	0.981738	0.42572	75.5115	421.529	27.4599	1.33875	205.149	462.497	17.3925	2.19566
V3LHS_348187|1	NUAK2	-0.168637	-5.03604	4.8674	1.03956	433.142	528.157	770.91	84.3415	804.567	1171.49	52.1775	8.05074
V3LHS_399291|1	ITPKB	-1.50958	-4.74695	3.23738	0.742787	393.289	412.56	226.798	56.2277	872.95	475.562	42.9015	7.31885
V3LHS_344356|1	CDC2L1	0.740118	-4.15433	4.89445	-0.804663	721.554	930.752	1813.37	946.499	273.532	672.407	1.1595	51.9639
V2LHS_29093|1	FUK	-1.85415	-4.15082	2.29667	0.853817	429.996	335.828	181.032	30.7914	1168.92	215.135	54.4965	23.4203
V2LHS_18490|1	KCNH8	-3.33326	-4.11527	0.782007	-0.885601	306.241	1106.14	18.3066	121.827	243.614	520.854	24.3495	19.7609
V3LHS_645819|1	PTK6	-0.5489	-4.08029	3.53139	0.386765	207.657	759.35	470.886	190.103	558.816	705.505	49.8585	24.8841
V3LHS_389667|1	NEK6	-0.571155	-3.92091	3.34975	0.551997	329.314	495.272	348.842	206.168	918.895	290.041	69.57	10.2464
V2LHS_57567|1	PRKCQ	-0.221701	-3.82439	3.60269	1.32098	119.56	364.727	337.654	77.6478	556.679	653.245	37.104	48.3044
V3LHS_317132|1	ETNK2	1.11152	-3.80016	4.91168	1.10061	354.484	522.178	779.046	1115.18	1175.33	704.634	74.208	60.7465
V3LHS_339045|1	PNKP	-1.78374	-3.77051	1.98677	0.601372	598.848	61.7844	138.316	53.5502	437.009	565.275	18.552	54.8914
V3LHS_636503|1	BRD4	-0.426176	-3.65842	3.23225	0.0471637	409.02	249.131	144.418	345.399	149.588	530.435	1.1595	52.6958
V3LHS_396404|1	PDGFRB	-0.13539	-3.6334	3.49801	-0.868439	463.557	622.826	136.282	852.787	255.367	339.687	20.871	27.0798
V2LHS_88027|1	MAST2	-5.17805	-3.56693	-1.61112	0.378059	149.974	289.988	8.13625	4.01626	82.2732	489.498	5.7975	42.4494
V2LHS_17961|1	EPHA2	-2.24103	-3.53056	1.28953	-1.13463	168.852	495.272	72.2092	68.2765	170.957	131.52	17.3925	8.78263
V3LHS_635447|1	DMPK	0.387259	-3.513	3.90026	0.334318	67.1213	272.051	11.1873	432.418	174.163	253.459	16.233	21.2247
V3LHS_354670|1	CERK	-0.591737	-3.33956	2.74782	2.12736	546.409	320.88	563.435	12.0488	3211.86	577.469	364.083	10.2464
V3LHS_350082|1	PMVK	-0.311234	-3.23175	2.92051	0.35343	468.8	211.263	357.995	190.103	388.928	479.917	46.38	46.1088

## Sheet: S1C
Vendor Clone ID	Gene ID	parameter A	parameter B	parameter C	parameter E	ctrl_a_r1	ctrl_a_r2	exp_a_r1	exp_a_r2	ctrl_b_r1	ctrl_b_r2	exp_b_r1	exp_b_r2
		exp_a/ctrl_a	exp_b/ctrl_b	A-B	ctrl_b/ctrl_a
V3LHS_639089|1	CRKRS	-7.06787	-6.78485	-0.283013	-0.599778	223.388	92.6766	1.01703	1.33875	105.78	102.777	1.1595	0.731885
V3LHS_642819|1	DUSP21	-6.19578	-0.266507	-5.92927	-0.711918	270.583	200.301	5.08516	1.33875	66.2459	221.232	48.699	190.29
V2LHS_170521|1	MAPK10	-6.19145	-5.15242	-1.03903	3.21894	115.365	56.8018	1.01703	1.33875	1034.29	568.759	1.1595	43.9131
V3LHS_305148|1	EPHA10	-6.0433	0.013782	-6.05708	-0.848411	348.192	492.282	2.03406	10.71	221.176	245.62	5.7975	465.479
V3LHS_333212|1	MAP4K2	-5.81213	-0.761102	-5.05103	0.398414	357.631	415.55	3.05109	10.71	193.395	825.702	15.0735	586.24
V3LHS_301102|1	SRMS	-5.80068	-0.627256	-5.17343	0.0851887	226.534	149.478	4.06813	2.67751	70.5199	328.364	11.595	246.645
V3LHS_636712|1	EPHB4	-5.73984	-0.428616	-5.31122	0.485212	353.436	344.797	1.01703	12.0488	349.394	627.986	649.32	76.848
V2LHS_170525|1	MAPK13	-5.69284	-0.71158	-4.98126	-0.148622	353.436	502.247	11.1873	5.35502	401.749	370.172	172.765	298.609
V2LHS_88826|1	CDK4	-5.50801	-2.02416	-3.48385	0.27074	205.559	359.745	3.05109	9.37128	160.272	521.725	8.1165	159.551
V2LHS_88027|1	MAST2	-5.17805	-3.56693	-1.61112	0.378059	149.974	289.988	8.13625	4.01626	82.2732	489.498	5.7975	42.4494
V3LHS_302776|1	EPHB3	-4.87302	-6.9817	2.10869	-1.26798	233.876	341.807	18.3066	1.33875	185.916	53.1306	1.1595	0.731885
V3LHS_361195|1	PRKCE	-4.73005	-0.197036	-4.53302	-0.357314	302.046	588.945	8.13625	25.4363	469.064	226.458	206.391	400.341
V3LHS_336950|1	PKLR	-4.60039	-0.360904	-4.23948	0.0694432	95.4381	601.899	23.3917	5.35502	339.777	391.947	110.152	459.624
V2LHS_72249|1	CAMK1G	-4.4161	1.14825	-5.56435	-1.89077	291.558	654.715	37.6302	6.69377	150.656	104.519	340.893	224.689
V3LHS_635385|1	RPS6KA4	-4.23751	0.400568	-4.63808	-0.960947	124.804	654.715	38.6472	2.67751	102.574	297.88	10.4355	518.175
V3LHS_406997|1	STK19	-4.23359	-1.25128	-2.98231	0.188513	726.798	260.092	45.7664	6.69377	368.626	756.022	6.957	465.479
V3LHS_375015|1	JAK3	-4.20159	-1.57318	-2.62841	0.728082	311.485	335.828	3.05109	32.1301	457.311	614.921	121.747	238.595
V2LHS_64867|1	PKN3	-4.17373	-0.7778	-3.39593	-1.28291	333.509	442.456	12.2044	30.7914	108.985	209.909	166.968	19.029
V2LHS_185598|1	TK2	-4.12175	-4.94583	0.824074	0.805685	238.071	711.517	51.8686	2.67751	1322.78	337.074	1.1595	52.6958
V2LHS_17763|1	EPHB2	-4.10929	-5.09103	0.981738	0.42572	75.5115	421.529	27.4599	1.33875	205.149	462.497	17.3925	2.19566
V3LHS_344626|1	HK2	-4.05818	-0.404703	-3.65348	-0.0809505	271.632	334.832	20.3406	16.0651	227.587	345.784	45.2205	387.899
V3LHS_646358|1	PLK3	-3.96698	-0.506745	-3.46024	0.440345	425.801	342.804	22.3747	26.7751	623.994	418.948	122.907	611.124
V2LHS_58679|1	PHKG1	-3.95772	-0.697814	-3.25991	0.0850871	153.12	306.929	12.2044	17.4038	354.736	133.262	186.679	114.174
V3LHS_643142|1	BRD2	-3.91959	-0.429736	-3.48986	-0.309794	157.316	323.87	26.4428	5.35502	59.835	328.364	31.3065	256.892
V3LHS_378940|1	NADK	-3.78966	-0.58761	-3.20205	-0.319697	220.242	750.381	44.7494	25.4363	131.423	646.277	228.421	289.095
V3LHS_635340|1	ERBB2	-3.75207	-0.94267	-2.8094	-0.509881	50.341	275.04	4.06813	20.0813	110.054	118.455	26.6685	92.2176
V2LHS_150477|1	CDK2	-3.66325	0.0908991	-3.75415	-1.79315	498.166	573	16.2725	68.2765	201.943	107.132	17.3925	311.783
V3LHS_356814|1	WNK2	-3.66017	2.1068	-5.76697	-2.05749	665.969	756.36	4.06813	108.439	123.944	217.748	357.126	1114.66
V3LHS_635990|1	TNK2	-3.57287	-3.73675	0.163876	-0.833628	217.095	662.687	49.8345	24.0976	79.0677	414.593	15.0735	21.9566
V3LHS_332240|1	NME1	-3.37373	-0.509533	-2.8642	-1.56746	799.163	619.837	79.3285	57.5664	267.121	211.651	124.066	212.247
V2LHS_150093|1	BRDT	-3.34319	1.69834	-5.04152	-1.10314	304.143	492.282	65.09	13.3875	153.861	216.877	81.165	1121.98
V2LHS_93140|1	STK11	-3.33785	-3.85579	0.517935	0.370424	77.609	203.291	26.4428	1.33875	84.4101	278.718	24.3495	0.731885
V2LHS_18490|1	KCNH8	-3.33326	-4.11527	0.782007	-0.885601	306.241	1106.14	18.3066	121.827	243.614	520.854	24.3495	19.7609
V3LHS_357475|1	PACSIN1	-3.32665	-1.62854	-1.69811	-0.00803019	491.873	903.846	17.2895	121.827	445.557	942.415	4.638	444.254
V2LHS_170520|1	MAPK10	-3.30401	-0.859794	-2.44422	-0.750731	370.216	473.348	5.08516	80.3253	191.258	310.074	40.5825	235.667
V2LHS_237454|1	HCK	-3.28072	-1.55094	-1.72979	1.64447	128.999	175.388	15.2555	16.0651	54.4926	897.123	209.869	114.906
V3LHS_341133|1	TSSK4	-3.25858	-1.60868	-1.64991	0.00990898	328.265	176.384	40.6813	12.0488	223.313	284.815	84.6435	81.9712
V3LHS_374312|1	PFKL	-3.23801	1.57458	-4.81259	-2.09119	767.7	1047.34	73.2263	119.149	66.2459	359.72	433.653	835.081
V2LHS_198098|1	BCKDK	-3.22287	-1.10142	-2.12145	0.847111	315.68	370.706	17.2895	56.2277	855.855	378.882	24.3495	551.11
V3LHS_304745|1	PIK3R2	-3.21488	-3.87412	0.659238	1.045	298.9	195.318	1.01703	52.2114	55.5611	964.19	27.828	41.7175
V3LHS_638000|1	MAPK11	-3.21132	-1.18351	-2.02781	-0.537459	374.411	780.277	117.976	6.69377	119.67	675.891	1.1595	349.109
V3LHS_637618|1	PRKCD	-3.18721	0.263175	-3.45039	0.159736	318.826	321.877	56.9538	13.3875	92.958	622.76	28.9875	829.958
V3LHS_387357|1	CDC42BPG	-3.17475	0.989634	-4.16438	-0.397071	484.532	90.6835	61.0219	2.67751	148.519	288.299	579.75	287.631
V3LHS_324958|1	NUP62	-3.15066	-3.11321	-0.0374525	-1.40415	573.677	844.054	104.754	54.8889	56.6296	479.046	1.1595	60.7465
V3LHS_379908|1	NRBP2	-3.10878	0.545422	-3.6542	-0.089928	352.387	355.758	7.11922	74.9702	291.696	373.656	444.088	526.958
V2LHS_202113|1	TNIK	-3.1074	-0.723145	-2.38425	0.29926	452.02	351.772	43.7324	49.5339	398.544	590.533	84.6435	514.515
V2LHS_202526|1	PDIK1L	-3.09088	0.833938	-3.92482	-0.338911	310.436	402.595	27.4599	56.2277	321.613	242.136	984.415	20.4928
V2LHS_153758|1	MAP3K7	-3.08434	0.757163	-3.8415	1.59288	266.388	144.496	45.7664	2.67751	240.409	999.029	24.3495	2070.5
V3LHS_322555|1	TWF2	-3.06759	-0.0316319	-3.03596	-0.00306669	443.63	125.562	22.3747	45.5177	236.135	331.848	71.889	483.776
V2LHS_57566|1	PRKCQ	-3.04315	-1.03864	-2.00452	-1.62549	684.847	101.645	28.4769	66.9377	50.2187	204.683	48.699	75.3842
V2LHS_194190|1	CDK10	-3.04044	-0.280978	-2.75947	-1.66077	270.583	896.87	25.4258	116.472	164.546	204.683	161.17	142.718
V2LHS_139857|1	KSR2	-3.02776	-2.40128	-0.62648	0.721449	801.261	274.044	103.737	28.1138	328.024	1444.98	193.636	141.986
V3LHS_636830|1	CDK6	-3.00753	1.77393	-4.78146	-2.4929	113.267	1041.37	104.754	38.8239	91.8895	113.229	143.778	557.697

## Sheet: S1D
Vendor Clone ID	Gene ID	parameter A	parameter B	parameter C	parameter E	ctrl_a_r1	ctrl_a_r2	exp_a_r1	exp_a_r2	ctrl_b_r1	ctrl_b_r2	exp_b_r1	exp_b_r2
		exp_a/ctrl_a	exp_b/ctrl_b	A-B	ctrl_b/ctrl_a
V3LHS_311463|1	PLK1	0.208867	-8.72381	8.93268	2.09568	80.7553	251.124	2.03406	381.545	73.7253	1344.81	1.1595	2.19566
V3LHS_301544|1	SPHK1	0.0543711	-8.08032	8.13469	1.06655	299.948	244.148	423.085	141.908	661.391	478.175	3.4785	0.731885
V2LHS_59072|1	PCTK1	-0.539772	-7.3166	6.77682	0.584012	320.924	250.127	201.372	191.442	583.391	272.621	4.638	0.731885
V3LHS_302776|1	EPHB3	-4.87302	-6.9817	2.10869	-1.26798	233.876	341.807	18.3066	1.33875	185.916	53.1306	1.1595	0.731885
V2LHS_113897|1	FLT1	-1.16601	-6.92144	5.75543	2.42251	120.609	242.155	132.214	29.4526	65.1774	1879.6	5.7975	10.2464
V3LHS_639089|1	CRKRS	-7.06787	-6.78485	-0.283013	-0.599778	223.388	92.6766	1.01703	1.33875	105.78	102.777	1.1595	0.731885
V3LHS_356068|1	DLG4	-2.59421	-6.50344	3.90923	-0.645461	292.607	659.698	5.08516	152.618	518.214	90.5833	2.319	4.39131
V3LHS_638791|1	PHKG2	-0.404281	-6.0955	5.69122	0.171272	364.972	194.322	149.504	273.106	122.875	506.918	1.1595	8.05074
V3LHS_637699|1	SBK1	-2.76466	-5.54717	2.78252	-0.375777	501.312	290.985	113.908	2.67751	433.804	176.812	11.595	1.46377
V3LHS_644107|1	NEK10	-0.548134	-5.39077	4.84264	-0.386225	290.509	174.391	209.508	108.439	119.67	236.039	1.1595	7.31885
V3LHS_359186|1	BUB1B	0.367973	-5.33075	5.69873	0.655179	84.9504	332.838	445.46	93.7128	223.313	434.626	4.638	11.7102
V2LHS_170521|1	MAPK10	-6.19145	-5.15242	-1.03903	3.21894	115.365	56.8018	1.01703	1.33875	1034.29	568.759	1.1595	43.9131
V2LHS_17763|1	EPHB2	-4.10929	-5.09103	0.981738	0.42572	75.5115	421.529	27.4599	1.33875	205.149	462.497	17.3925	2.19566
V3LHS_348187|1	NUAK2	-0.168637	-5.03604	4.8674	1.03956	433.142	528.157	770.91	84.3415	804.567	1171.49	52.1775	8.05074
V2LHS_185598|1	TK2	-4.12175	-4.94583	0.824074	0.805685	238.071	711.517	51.8686	2.67751	1322.78	337.074	1.1595	52.6958
V3LHS_399291|1	ITPKB	-1.50958	-4.74695	3.23738	0.742787	393.289	412.56	226.798	56.2277	872.95	475.562	42.9015	7.31885
V3LHS_358752|1	FUK	-2.68252	-4.64588	1.96336	0.171074	149.974	212.259	41.6983	14.7263	57.6981	350.139	10.4355	5.85508
V3LHS_344356|1	CDC2L1	0.740118	-4.15433	4.89445	-0.804663	721.554	930.752	1813.37	946.499	273.532	672.407	1.1595	51.9639
V2LHS_29093|1	FUK	-1.85415	-4.15082	2.29667	0.853817	429.996	335.828	181.032	30.7914	1168.92	215.135	54.4965	23.4203
V2LHS_18490|1	KCNH8	-3.33326	-4.11527	0.782007	-0.885601	306.241	1106.14	18.3066	121.827	243.614	520.854	24.3495	19.7609
V3LHS_645401|1	GUCY2D	-0.124672	-4.10802	3.98335	-0.286511	616.677	662.687	894.988	278.461	147.451	901.478	35.9445	24.8841
V3LHS_389545|1	ANKK1	-0.475961	-4.09497	3.61901	1.14403	245.412	319.884	141.367	265.073	444.489	804.798	67.251	5.85508
V3LHS_312942|1	COMMD3	-0.654819	-4.08536	3.43054	1.38428	128.999	300.95	182.049	91.0353	1030.02	92.3253	4.638	61.4784
V3LHS_645819|1	PTK6	-0.5489	-4.08029	3.53139	0.386765	207.657	759.35	470.886	190.103	558.816	705.505	49.8585	24.8841
V3LHS_640282|1	PRKCE	-0.598099	-3.9546	3.3565	1.6619	68.1701	92.6766	91.5328	14.7263	190.19	318.784	25.509	7.31885
V3LHS_389667|1	NEK6	-0.571155	-3.92091	3.34975	0.551997	329.314	495.272	348.842	206.168	918.895	290.041	69.57	10.2464
V3LHS_304745|1	PIK3R2	-3.21488	-3.87412	0.659238	1.045	298.9	195.318	1.01703	52.2114	55.5611	964.19	27.828	41.7175
V2LHS_93140|1	STK11	-3.33785	-3.85579	0.517935	0.370424	77.609	203.291	26.4428	1.33875	84.4101	278.718	24.3495	0.731885
V2LHS_57567|1	PRKCQ	-0.221701	-3.82439	3.60269	1.32098	119.56	364.727	337.654	77.6478	556.679	653.245	37.104	48.3044
V3LHS_317132|1	ETNK2	1.11152	-3.80016	4.91168	1.10061	354.484	522.178	779.046	1115.18	1175.33	704.634	74.208	60.7465
V3LHS_339045|1	PNKP	-1.78374	-3.77051	1.98677	0.601372	598.848	61.7844	138.316	53.5502	437.009	565.275	18.552	54.8914
V3LHS_635990|1	TNK2	-3.57287	-3.73675	0.163876	-0.833628	217.095	662.687	49.8345	24.0976	79.0677	414.593	15.0735	21.9566
V3LHS_393854|1	MAP2K6	-1.05284	-3.69007	2.63723	1.44963	243.315	542.108	30.5109	348.076	1215.93	929.35	22.0305	144.181
V3LHS_636051|1	TWF2	-0.0805315	-3.67255	3.59202	-1.24499	868.382	611.865	1224.51	175.377	297.038	327.493	5.7975	43.1812
V3LHS_636503|1	BRD4	-0.426176	-3.65842	3.23225	0.0471637	409.02	249.131	144.418	345.399	149.588	530.435	1.1595	52.6958
V3LHS_396404|1	PDGFRB	-0.13539	-3.6334	3.49801	-0.868439	463.557	622.826	136.282	852.787	255.367	339.687	20.871	27.0798
V2LHS_88027|1	MAST2	-5.17805	-3.56693	-1.61112	0.378059	149.974	289.988	8.13625	4.01626	82.2732	489.498	5.7975	42.4494
V3LHS_410199|1	CDK10	-1.38019	-3.56419	2.184	1.75513	151.023	309.918	28.4769	148.602	303.449	1252.49	78.846	52.6958
V2LHS_17961|1	EPHA2	-2.24103	-3.53056	1.28953	-1.13463	168.852	495.272	72.2092	68.2765	170.957	131.52	17.3925	8.78263
V3LHS_637044|1	HSPB8	0.590337	-3.51792	4.10825	2.74093	73.4139	216.245	263.411	172.699	278.874	1657.5	61.4535	107.587
V3LHS_635447|1	DMPK	0.387259	-3.513	3.90026	0.334318	67.1213	272.051	11.1873	432.418	174.163	253.459	16.233	21.2247
V3LHS_365604|1	ILK	0.62258	-3.48553	4.10811	0.392571	103.828	178.377	293.922	140.569	157.067	213.393	30.147	2.92754
V3LHS_644990|1	MAP3K6	-0.554405	-3.4733	2.91889	1.17021	646.043	796.221	560.384	421.708	2528.03	717.698	169.287	122.957
V3LHS_339477|1	PIM1	-1.37972	-3.44999	2.07027	0.897587	51.3898	787.253	208.491	113.794	861.197	701.15	4.638	138.326
V2LHS_203597|1	STYK1	-1.04491	-3.42956	2.38464	1.21976	92.2918	290.985	132.214	53.5502	107.917	784.765	44.061	38.7899
V3LHS_635047|1	PKMYT1	-1.13298	-3.42802	2.29504	-0.405744	257.998	658.701	312.229	105.762	449.831	242.136	11.595	52.6958
V3LHS_638959|1	PRAGMIN	-2.38792	-3.36537	0.977444	0.239029	65.0238	679.628	28.4769	113.794	80.1362	798.701	20.871	64.4059
V3LHS_354670|1	CERK	-0.591737	-3.33956	2.74782	2.12736	546.409	320.88	563.435	12.0488	3211.86	577.469	364.083	10.2464
V3LHS_642426|1	PIM2	1.44109	-3.33062	4.77171	2.02825	214.998	69.7566	712.939	60.244	742.595	418.948	3.4785	111.978
V3LHS_388172|1	EPHA8	0.684182	-3.32564	4.00982	0.109563	167.803	369.71	354.944	508.727	272.463	307.461	41.742	16.1015
V3LHS_350082|1	PMVK	-0.311234	-3.23175	2.92051	0.35343	468.8	211.263	357.995	190.103	388.928	479.917	46.38	46.1088
V3LHS_645142|1	MAP2K7	-2.73705	-3.18537	0.448315	-0.6082	565.287	378.678	1.01703	140.569	230.792	388.463	13.914	54.1595
V3LHS_633787|1	STK10	-0.233933	-3.18401	2.95007	0.0431744	458.313	193.325	355.961	198.136	235.066	436.368	33.6255	40.2537
V2LHS_76746|1	KCNH2	-0.298762	-3.14551	2.84674	0.341454	248.559	434.484	474.954	80.3253	304.518	560.92	56.8155	40.9856
V3LHS_377848|1	IGF1R	-1.71131	-3.14028	1.42897	-1.36943	728.895	286.998	208.491	101.745	313.065	80.1314	19.7115	24.8841
V3LHS_351352|1	CRIM1	-1.27022	-3.13528	1.86506	-0.195526	103.828	527.16	226.798	34.8076	384.654	166.36	23.19	39.5218
V3LHS_381999|1	ALDH18A1	-0.713394	-3.1281	2.41471	1.59862	291.558	242.155	198.321	127.182	814.184	802.185	28.9875	155.892
V3LHS_324958|1	NUP62	-3.15066	-3.11321	-0.0374525	-1.40415	573.677	844.054	104.754	54.8889	56.6296	479.046	1.1595	60.7465
V3LHS_640106|1	AKT1	-2.11889	-3.05249	0.933599	0.17404	404.825	833.093	118.993	166.006	643.227	753.409	13.914	154.428
V3LHS_378283|1	PI4KA	-1.1489	-3.03595	1.88706	-0.369617	223.388	300.95	170.861	65.599	301.312	104.519	28.9875	20.4928
V3LHS_357647|1	CDK9	-2.9713	-3.03451	0.0632044	1.5137	592.555	401.598	98.6521	28.1138	2668	170.715	46.38	300.073

## Sheet: S1E
Vendor Clone ID	Gene ID	parameter A	parameter B	parameter C	parameter E	ctrl_a_r1	ctrl_a_r2	exp_a_r1	exp_a_r2	ctrl_b_r1	ctrl_b_r2	exp_b_r1	exp_b_r2
		exp_a/ctrl_a	exp_b/ctrl_b	A-B	ctrl_b/ctrl_a
V3LHS_305148|1	EPHA10	-6.0433	0.013782	-6.05708	-0.848411	348.192	492.282	2.03406	10.71	221.176	245.62	5.7975	465.479
V3LHS_356814|1	WNK2	-3.66017	2.1068	-5.76697	-2.05749	665.969	756.36	4.06813	108.439	123.944	217.748	357.126	1114.66
V2LHS_72249|1	CAMK1G	-4.4161	1.14825	-5.56435	-1.89077	291.558	654.715	37.6302	6.69377	150.656	104.519	340.893	224.689
V2LHS_150093|1	BRDT	-3.34319	1.69834	-5.04152	-1.10314	304.143	492.282	65.09	13.3875	153.861	216.877	81.165	1121.98
V3LHS_374312|1	PFKL	-3.23801	1.57458	-4.81259	-2.09119	767.7	1047.34	73.2263	119.149	66.2459	359.72	433.653	835.081
V3LHS_636830|1	CDK6	-3.00753	1.77393	-4.78146	-2.4929	113.267	1041.37	104.754	38.8239	91.8895	113.229	143.778	557.697
V3LHS_635385|1	RPS6KA4	-4.23751	0.400568	-4.63808	-0.960947	124.804	654.715	38.6472	2.67751	102.574	297.88	10.4355	518.175
V3LHS_387357|1	CDC42BPG	-3.17475	0.989634	-4.16438	-0.397071	484.532	90.6835	61.0219	2.67751	148.519	288.299	579.75	287.631
V2LHS_202526|1	PDIK1L	-3.09088	0.833938	-3.92482	-0.338911	310.436	402.595	27.4599	56.2277	321.613	242.136	984.415	20.4928
V2LHS_153758|1	MAP3K7	-3.08434	0.757163	-3.8415	1.59288	266.388	144.496	45.7664	2.67751	240.409	999.029	24.3495	2070.5
V2LHS_150477|1	CDK2	-3.66325	0.0908991	-3.75415	-1.79315	498.166	573	16.2725	68.2765	201.943	107.132	17.3925	311.783
V3LHS_379908|1	NRBP2	-3.10878	0.545422	-3.6542	-0.089928	352.387	355.758	7.11922	74.9702	291.696	373.656	444.088	526.958
V3LHS_637618|1	PRKCD	-3.18721	0.263175	-3.45039	0.159736	318.826	321.877	56.9538	13.3875	92.958	622.76	28.9875	829.958

## Sheet: S1F
Vendor Clone ID	Gene ID	parameter A	parameter B	parameter C	parameter E	ctrl_a_r1	ctrl_a_r2	exp_a_r1	exp_a_r2	ctrl_b_r1	ctrl_b_r2	exp_b_r1	exp_b_r2
		exp_a/ctrl_a	exp_b/ctrl_b	A-B	ctrl_b/ctrl_a
V3LHS_311463|1	PLK1	0.208867	-8.72381	8.93268	2.09568	80.7553	251.124	2.03406	381.545	73.7253	1344.81	1.1595	2.19566
V3LHS_301544|1	SPHK1	0.0543711	-8.08032	8.13469	1.06655	299.948	244.148	423.085	141.908	661.391	478.175	3.4785	0.731885
V3LHS_359186|1	BUB1B	0.367973	-5.33075	5.69873	0.655179	84.9504	332.838	445.46	93.7128	223.313	434.626	4.638	11.7102
V3LHS_317132|1	ETNK2	1.11152	-3.80016	4.91168	1.10061	354.484	522.178	779.046	1115.18	1175.33	704.634	74.208	60.7465
V3LHS_344356|1	CDC2L1	0.740118	-4.15433	4.89445	-0.804663	721.554	930.752	1813.37	946.499	273.532	672.407	1.1595	51.9639
V3LHS_642426|1	PIM2	1.44109	-3.33062	4.77171	2.02825	214.998	69.7566	712.939	60.244	742.595	418.948	3.4785	111.978
V3LHS_637044|1	HSPB8	0.590337	-3.51792	4.10825	2.74093	73.4139	216.245	263.411	172.699	278.874	1657.5	61.4535	107.587
V3LHS_365604|1	ILK	0.62258	-3.48553	4.10811	0.392571	103.828	178.377	293.922	140.569	157.067	213.393	30.147	2.92754
V3LHS_388172|1	EPHA8	0.684182	-3.32564	4.00982	0.109563	167.803	369.71	354.944	508.727	272.463	307.461	41.742	16.1015
V3LHS_635447|1	DMPK	0.387259	-3.513	3.90026	0.334318	67.1213	272.051	11.1873	432.418	174.163	253.459	16.233	21.2247

## Sheet: S1G
Vendor Clone ID	Gene ID	parameter A	parameter B	parameter C	parameter E	ctrl_a_r1	ctrl_a_r2	exp_a_r1	exp_a_r2	ctrl_b_r1	ctrl_b_r2	exp_b_r1	exp_b_r2
		exp_a/ctrl_a	exp_b/ctrl_b	A-B	ctrl_b/ctrl_a
V3LHS_305148|1	EPHA10	-6.0433	0.013782	-6.05708	-0.848411	348.192	492.282	2.03406	10.71	221.176	245.62	5.7975	465.479
V3LHS_642819|1	DUSP21	-6.19578	-0.266507	-5.92927	-0.711918	270.583	200.301	5.08516	1.33875	66.2459	221.232	48.699	190.29
V3LHS_356814|1	WNK2	-3.66017	2.1068	-5.76697	-2.05749	665.969	756.36	4.06813	108.439	123.944	217.748	357.126	1114.66
V2LHS_72249|1	CAMK1G	-4.4161	1.14825	-5.56435	-1.89077	291.558	654.715	37.6302	6.69377	150.656	104.519	340.893	224.689
V3LHS_636712|1	EPHB4	-5.73984	-0.428616	-5.31122	0.485212	353.436	344.797	1.01703	12.0488	349.394	627.986	649.32	76.848
V3LHS_301102|1	SRMS	-5.80068	-0.627256	-5.17343	0.0851887	226.534	149.478	4.06813	2.67751	70.5199	328.364	11.595	246.645
V3LHS_333212|1	MAP4K2	-5.81213	-0.761102	-5.05103	0.398414	357.631	415.55	3.05109	10.71	193.395	825.702	15.0735	586.24
V2LHS_150093|1	BRDT	-3.34319	1.69834	-5.04152	-1.10314	304.143	492.282	65.09	13.3875	153.861	216.877	81.165	1121.98
V2LHS_170525|1	MAPK13	-5.69284	-0.71158	-4.98126	-0.148622	353.436	502.247	11.1873	5.35502	401.749	370.172	172.765	298.609
V3LHS_374312|1	PFKL	-3.23801	1.57458	-4.81259	-2.09119	767.7	1047.34	73.2263	119.149	66.2459	359.72	433.653	835.081
V3LHS_636830|1	CDK6	-3.00753	1.77393	-4.78146	-2.4929	113.267	1041.37	104.754	38.8239	91.8895	113.229	143.778	557.697
V3LHS_635385|1	RPS6KA4	-4.23751	0.400568	-4.63808	-0.960947	124.804	654.715	38.6472	2.67751	102.574	297.88	10.4355	518.175
V3LHS_361195|1	PRKCE	-4.73005	-0.197036	-4.53302	-0.357314	302.046	588.945	8.13625	25.4363	469.064	226.458	206.391	400.341
V3LHS_336950|1	PKLR	-4.60039	-0.360904	-4.23948	0.0694432	95.4381	601.899	23.3917	5.35502	339.777	391.947	110.152	459.624
V3LHS_387357|1	CDC42BPG	-3.17475	0.989634	-4.16438	-0.397071	484.532	90.6835	61.0219	2.67751	148.519	288.299	579.75	287.631
V2LHS_202526|1	PDIK1L	-3.09088	0.833938	-3.92482	-0.338911	310.436	402.595	27.4599	56.2277	321.613	242.136	984.415	20.4928
V2LHS_153758|1	MAP3K7	-3.08434	0.757163	-3.8415	1.59288	266.388	144.496	45.7664	2.67751	240.409	999.029	24.3495	2070.5
V2LHS_150477|1	CDK2	-3.66325	0.0908991	-3.75415	-1.79315	498.166	573	16.2725	68.2765	201.943	107.132	17.3925	311.783
V3LHS_379908|1	NRBP2	-3.10878	0.545422	-3.6542	-0.089928	352.387	355.758	7.11922	74.9702	291.696	373.656	444.088	526.958
V3LHS_344626|1	HK2	-4.05818	-0.404703	-3.65348	-0.0809505	271.632	334.832	20.3406	16.0651	227.587	345.784	45.2205	387.899
V3LHS_643142|1	BRD2	-3.91959	-0.429736	-3.48986	-0.309794	157.316	323.87	26.4428	5.35502	59.835	328.364	31.3065	256.892
V2LHS_88826|1	CDK4	-5.50801	-2.02416	-3.48385	0.27074	205.559	359.745	3.05109	9.37128	160.272	521.725	8.1165	159.551
V3LHS_646358|1	PLK3	-3.96698	-0.506745	-3.46024	0.440345	425.801	342.804	22.3747	26.7751	623.994	418.948	122.907	611.124
V3LHS_637618|1	PRKCD	-3.18721	0.263175	-3.45039	0.159736	318.826	321.877	56.9538	13.3875	92.958	622.76	28.9875	829.958
V2LHS_64867|1	PKN3	-4.17373	-0.7778	-3.39593	-1.28291	333.509	442.456	12.2044	30.7914	108.985	209.909	166.968	19.029
V2LHS_58679|1	PHKG1	-3.95772	-0.697814	-3.25991	0.0850871	153.12	306.929	12.2044	17.4038	354.736	133.262	186.679	114.174
V3LHS_378940|1	NADK	-3.78966	-0.58761	-3.20205	-0.319697	220.242	750.381	44.7494	25.4363	131.423	646.277	228.421	289.095
V3LHS_322555|1	TWF2	-3.06759	-0.0316319	-3.03596	-0.00306669	443.63	125.562	22.3747	45.5177	236.135	331.848	71.889	483.776

## Sheet: S1H
Vendor Clone ID	Gene ID	parameter A	parameter B	parameter C	parameter E	ctrl_a_r1	ctrl_a_r2	exp_a_r1	exp_a_r2	ctrl_b_r1	ctrl_b_r2	exp_b_r1	exp_b_r2
		exp_a/ctrl_a	exp_b/ctrl_b	A-B	ctrl_b/ctrl_a
V3LHS_311463|1	PLK1	0.208867	-8.72381	8.93268	2.09568	80.7553	251.124	2.03406	381.545	73.7253	1344.81	1.1595	2.19566
V3LHS_301544|1	SPHK1	0.0543711	-8.08032	8.13469	1.06655	299.948	244.148	423.085	141.908	661.391	478.175	3.4785	0.731885
V2LHS_59072|1	PCTK1	-0.539772	-7.3166	6.77682	0.584012	320.924	250.127	201.372	191.442	583.391	272.621	4.638	0.731885
V2LHS_113897|1	FLT1	-1.16601	-6.92144	5.75543	2.42251	120.609	242.155	132.214	29.4526	65.1774	1879.6	5.7975	10.2464
V3LHS_359186|1	BUB1B	0.367973	-5.33075	5.69873	0.655179	84.9504	332.838	445.46	93.7128	223.313	434.626	4.638	11.7102
V3LHS_638791|1	PHKG2	-0.404281	-6.0955	5.69122	0.171272	364.972	194.322	149.504	273.106	122.875	506.918	1.1595	8.05074
V3LHS_317132|1	ETNK2	1.11152	-3.80016	4.91168	1.10061	354.484	522.178	779.046	1115.18	1175.33	704.634	74.208	60.7465
V3LHS_344356|1	CDC2L1	0.740118	-4.15433	4.89445	-0.804663	721.554	930.752	1813.37	946.499	273.532	672.407	1.1595	51.9639
V3LHS_348187|1	NUAK2	-0.168637	-5.03604	4.8674	1.03956	433.142	528.157	770.91	84.3415	804.567	1171.49	52.1775	8.05074
V3LHS_644107|1	NEK10	-0.548134	-5.39077	4.84264	-0.386225	290.509	174.391	209.508	108.439	119.67	236.039	1.1595	7.31885
V3LHS_642426|1	PIM2	1.44109	-3.33062	4.77171	2.02825	214.998	69.7566	712.939	60.244	742.595	418.948	3.4785	111.978
V3LHS_637044|1	HSPB8	0.590337	-3.51792	4.10825	2.74093	73.4139	216.245	263.411	172.699	278.874	1657.5	61.4535	107.587
V3LHS_365604|1	ILK	0.62258	-3.48553	4.10811	0.392571	103.828	178.377	293.922	140.569	157.067	213.393	30.147	2.92754
V3LHS_388172|1	EPHA8	0.684182	-3.32564	4.00982	0.109563	167.803	369.71	354.944	508.727	272.463	307.461	41.742	16.1015
V3LHS_645401|1	GUCY2D	-0.124672	-4.10802	3.98335	-0.286511	616.677	662.687	894.988	278.461	147.451	901.478	35.9445	24.8841
V3LHS_356068|1	DLG4	-2.59421	-6.50344	3.90923	-0.645461	292.607	659.698	5.08516	152.618	518.214	90.5833	2.319	4.39131
V3LHS_635447|1	DMPK	0.387259	-3.513	3.90026	0.334318	67.1213	272.051	11.1873	432.418	174.163	253.459	16.233	21.2247
V3LHS_389545|1	ANKK1	-0.475961	-4.09497	3.61901	1.14403	245.412	319.884	141.367	265.073	444.489	804.798	67.251	5.85508
V2LHS_57567|1	PRKCQ	-0.221701	-3.82439	3.60269	1.32098	119.56	364.727	337.654	77.6478	556.679	653.245	37.104	48.3044
V3LHS_636051|1	TWF2	-0.0805315	-3.67255	3.59202	-1.24499	868.382	611.865	1224.51	175.377	297.038	327.493	5.7975	43.1812
V3LHS_645819|1	PTK6	-0.5489	-4.08029	3.53139	0.386765	207.657	759.35	470.886	190.103	558.816	705.505	49.8585	24.8841
V3LHS_396404|1	PDGFRB	-0.13539	-3.6334	3.49801	-0.868439	463.557	622.826	136.282	852.787	255.367	339.687	20.871	27.0798
V3LHS_312942|1	COMMD3	-0.654819	-4.08536	3.43054	1.38428	128.999	300.95	182.049	91.0353	1030.02	92.3253	4.638	61.4784
V3LHS_640282|1	PRKCE	-0.598099	-3.9546	3.3565	1.6619	68.1701	92.6766	91.5328	14.7263	190.19	318.784	25.509	7.31885
V3LHS_389667|1	NEK6	-0.571155	-3.92091	3.34975	0.551997	329.314	495.272	348.842	206.168	918.895	290.041	69.57	10.2464
V3LHS_399291|1	ITPKB	-1.50958	-4.74695	3.23738	0.742787	393.289	412.56	226.798	56.2277	872.95	475.562	42.9015	7.31885
V3LHS_636503|1	BRD4	-0.426176	-3.65842	3.23225	0.0471637	409.02	249.131	144.418	345.399	149.588	530.435	1.1595	52.6958
